# Supplementary material for: The Neuroprotective Effects of Exosomes Derived from TSG101-Overexpressing Human Neural Stem Cells in a Stroke Model
Source: Int J Mol Sci. 2022 Aug 23;23(17):9532. doi: 10.3390/ijms23179532 (PMC9455780; doi:10.3390/ijms23179532)
Supplement: Supplementary file 1 [file ijms-23-09532-s001.zip]

Archive with 1 entries (1 files):
- ijms-1881018-supplementary.pdf
